# Supplementary material for: The Role of Therapeutic Plasma Exchange in the Management of Myeloma-Related Cast Nephropathy: A 10-Year Real-World Cohort Study
Source: J Clin Med. 2026 Jan 6;15(2):417. doi: 10.3390/jcm15020417 (PMC12842403; doi:10.3390/jcm15020417)
Supplement: Supplementary file 1 [file jcm-15-00417-s001.zip]

Archive with 1 entries (1 files):
- jcm-4057247-supplementary.pdf
